# Supplementary material for: A well‐annotated genome of Apium graveolens var. dulce cv. Challenger, a celery with resistance to Fusarium oxysporum f. sp. apii race 2
Source: Plant J. 2025 Jun 9;122(5):e70251. doi: 10.1111/tpj.70251 (PMC12148408; doi:10.1111/tpj.70251)
Supplement: Supplementary file 2 — Table S1. The BUSCO (Benchmarking Universal Single‐Copy Orthologs) assessment of the Challenger genome and its annotation. Table S2. The position and length of the centromeric regions in Challenger's chromosomes. Table S3. Statistics about the assembly of each of cv. Challenger's 11 chromosomes. Table S4. The genetic and physical maps of Apium graveolens: recombination rates (RR) across pseudochromosomes. Table S5. Summary statistics of repetitive elements in the Challenger genome. Table S6. The percentages of length, genes, LTRs, BUSCO genes, NLRs, and PRRs in the low‐recombination regions of each chromosome. Table S7. A. graveolens accessions that were characterized by genotype‐by‐sequencing. Table S8. Percent identity of genotype‐by‐sequencing SNP markers between pairs of 11 A. graveolens accessions. Table S9. A comparison of the DNA similarity of Challenger's and Ventura's BUSCOs, NLRs, and PRRs. Table S10. NLR‐Annotator's count of the number of sensor NLRs per chromosome in cvs. Challenger and Ventura. Table S11. P‐values for differential expression of NLRs in Challenger crowns at 7 days post‐infestation. Table S12. P‐values for differential expression of PRRs in Challenger crowns at 7 days post‐infestation. Table S13. A. graveolens var. rapaceum with resistance to Foa race 2. Table S14. Summary statistics about the PacBio HiFi reads from Challenger. Table S15. Summary of samples for Challenger's PacBio Iso‐Seq sequencing. [file TPJ-122-0-s005.xlsx]

## Sheet: S1
Table S1. The BUSCO (Benchmarking Universal Single-Copy Orthologs) assessment of the Challenger genome and its annotation
	Apium graveolens cv. Challenger
	Genome						Annotation
	Contigs		Scaffolds		Chromosomes		Chromosomes
	#BUSCOS	%BUSCOs	#BUSCOS	%BUSCOs	#BUSCOS	%BUSCOs	#BUSCOS	%BUSCOs
Complete	1592	98.6369	1592	98.6369	1591	98.575	1571	97.3358
Complete, single-copy	1479	91.6357	1487	92.1314	1508	93.4325	1497	92.7509
Complete, duplicated	113	7.00124	105	6.50558	83	5.1425	74	4.58488
Fragmented	6	0.371747	6	0.371747	6	0.371747	13	0.805452
Missing	16	0.991326	16	0.991326	17	1.05328	30	1.85874
Total	1614	100	1614	100	1614	100	1614	100

## Sheet: S2
Table S2. The position and length of the centromeric regions of in Challenger’s chromosomes
Chr	Start (bp)	End (bp)	Length (bp)
Chr01	32844595	38750265	5905671
Chr02	305390088	309131836	3741749
Chr03	283635497	286765444	3129948
Chr04	31445385	35066255	3620871
Chr05	300866373	303566588	2700216
Chr06	277588702	280241512	2652811
Chr07	234616521	237746953	3130433
Chr08	140242680	144417978	4175299
Chr09	34904902	37196120	2291219
Chr10	4304640	11341956	7037317
Chr11	24411474	25456900	1045427

## Sheet: S3
Table S3. Statistics about the assembly of each of cv. Challenger's 11 chromosomes
Chr	No. of contigs	Size (bp)	Telomeric repeatsa
Chr01	5	221556578	T2T
Chr02	4	340104542	T2T
Chr03	7	320415245	2T
Chr04	11	349664189	ND
Chr05	3	339245533	T2T
Chr06	5	339388289	T2T
Chr07	12	271315010	2T
Chr08	6	289571098	T2T
Chr09	2	313448105	T2T
Chr10	4	255482515	T2T
Chr11	4	227556300	T2T
Total	63	3267747404
aT2T, telomeres at both ends of the chromosome; T2, a telomere only at the 0 bp end; 2T, a telomere only at the non-0 bp end; ND, None detected.

## Sheet: S4
Table S4. The genetic and physical maps of Apium graveolens: recombination rates (RR) across the pseudochromosomesa
	Entire pseudochromosome						Low recombination region on the pseudochromosomec
Chr	No. markers	No. Bins	Total (cM)	Length (Mb)b	cM/Mb	No. genes	Start (Mb)	End (Mb)	% of total length	% of total cM	% of total no. of genes
Chr01	647	158	77.5	215.1	0.36	2956	12.5	192.3	83.6	7.9	59.3
Chr02	427	176	129.5	334.8	0.39	3972	37.2	322.3	85.2	2.9	61.8
Chr03	425	137	121	318.4	0.38	3852	20.4	298.1	87.2	6.8	67.1
Chr04	390	143	120.4	345	0.35	4345	17.8	323.8	88.7	8.7	61.8
Chr05	565	191	112.9	334.1	0.34	3945	24.1	308.5	85.1	6.7	64.6
Chr06	474	169	120.6	335.4	0.36	4262	60.7	289	68.1	5	47.4
Chr07	281	136	110	267.6	0.41	3479	21.9	247.7	84.4	7.7	64.2
Chr08	398	156	116.8	285.2	0.41	3259	17.8	258.1	84.3	5	61.9
Chr09	640	174	117.2	310.1	0.38	3762	28.4	254	72.8	3.1	46.7
Chr10	588	165	83.4	250.4	0.33	3870	3.4	144.7	56.4	3.9	25.5d
Chr11	426	120	83.3	222.8	0.37	2762	12.6	197.4	83	2.6	59
aThere were 11 linkage groups, which corresponded to the eleven chromosomes identified in Song et al. (Plant Biotech. 2021; 19:731). For each chromosome, Figs. 1d and Fig. S3, with centimorgans on the y-axis, shows the coordinates of each bin marker (physical map, genetic map).
bThe entire pseudochromosome is defined as the length of the physical distance from a marker in the first bin to one in the last bin; entire chromosome lengths are in Table S2.
cUsing the curves shown in the Fig. 1d genetic map as a function of the physical map, we selected the longest line with a slope of <0.025 cM/Mb that had no points 2 cM from the line.
dChromosome 10 is telocentric.

## Sheet: S5
Table S5. Summary statistics of repetitive elements in the Challenger genome.
Class	Group	Count	Length (bp)	Masked (%)
Class I (retrotransposons)	LTR/Copia	1131184	1102610213	33.74
	LTR/Gypsy	646703	800950627	24.51
	LTR/Unknown	849885	678373724	20.76
	nonLTR/LINE_element	1545	939879	0.03
	nonLTR/Unknown	285	97418	0
Class II (DNA transposons) - Subclass 1	TIR/CACTA	102169	60926613	1.86
	TIR/Mutator	219638	46048072	1.41
	TIR/PIF_Harbinger	21595	6925064	0.21
	TIR/Tc1_Mariner	39201	9468033	0.29
	TIR/hAT	44574	15238224	0.47
	TIR/polinton	17	5709	0
Class II (DNA transposons) - Subclass 2	Non-TIR/Helitron	280181	116807270	3.57
Others	Repeat region	292616	85599923	2.62
	Total	3629593	2923990769	89.47

## Sheet: S6
Table S6. The percentage of length, genes, LTRs, BUSCO genes, NLRs, and PRRs in the low-recombination regions of each chromosomea
	Percentage in the low recombining region
Chr	Chromosome lengthb	Genes	LTRs	BUSCOs	NLRsc	PRRs
Chr01	81.2	59.3	85.9	57.1	-	36.8
Chr02	83.8	61.8	89.1	60.9	-	50
Chr03	86.7	67.1	91.1	68.4	-	75
Chr04	87.5	61.8	91.9	63.9	-	54.4
Chr05	83.8	64.6	89	52.9	-	63.6
Chr06	67.3	47.4	70.4	50.3	-	26.7
Chr07	83.2	64.2	88.2	61.7	-	49.2
Chr08	83	61.9	88.4	70.8	-	35.7
Chr09	72	46.7	76.7	49.7	-	52.6
Chr10d	55.3	25.5	60.1	21.4	-	12.8
Chr11	81.2	59	86.7	62.5	-	50
(Entire Genome)		56	83.7	55.5	15.7	45.5
	(n)	(40464)	(2.68 million)	(1497)	(287)	(494)
aBased on the genetic map as a function of the physical map, the region that has the longest line with a slope of <0.025 cM/Mb that had no points 2 cM from the line. Only cells with more than 10 counts are evaluated. A 2 x 2 chi-square analysis of the counts in the lower-recombination regions versus the higher recombination region across the entire genome for genes versus BUSCOs indicated no sign…
bBased on the length of the pseudochromosome.
cOnly 16% of the NLRs are in the lower recombination regions, and no chromosome had more than 9 counts in those regions.
dChromosome 10 is telocentric and consequently has no recombination region on one side of the chromosome.

## Sheet: S7
Table S7. A. graveolens accessions that were characterized by genotype-by-sequencinga
Type, USDA PI#, or UCD breeding line #	Foa race 2-phenotypeb	Notes on the accessions and why they were included in this studyc	Notes after the GBS analysis in this study	UCD ID
Celery cv. Challenger	Resistant	Positive control		A0321d
UC390S	Resistant	Challenger was selected by Rob Pybas, (when he owned Pybas Vegetable Seed Co., Salinas) from a series of selfs of UC390. UC390 was produced at UCD after a UC1 was backcrossed to Tall Utah 52-75. UC390S is a single plant selection of UC390.		UC390S
Celery cv. Sabroso	Resistant	Contemporary cultivar derived from a UC1 but used for "sticks,"		A0331
Celery cv. Command	Slightly resistant	Command is derived from the progeny of Matador (claimed in its patent to be Foa race 2-resistant) x 85-6-3 (slow bolting variety Napolean). BUT, in Daugovish et al. (2008), Matador is considered to be as susceptible as Sonora & Conquistador, which are clearly moderately susceptible (but less susceptible than most Tall Utahs). Matador was derived from a UC1. Command is less resistant than Challeng…		A0322
Celery cv. Tall Utah 5270R Improved	Susceptible	Selected from Tall Utah 52-70R by Rob Pybus, which was also selected by Rob Pybus from Tall Utah 52-70. All of the crosses that were used in the UC1 population were backcrossed to Tall Utah 52-70R. Tall Utah 52-70R is the presumed major susceptible parent of UC1 & major source of susceptibility in Challenger		A0040
Celery cv. Tendercrisp, PI 662510	Moderately susceptible	Possible minor parent of UC1; also susceptible, but probably not as susceptible as Tall Utah 5270R Improved	Insufficient resolution in the data to determine if Tendercrisp is in the Challenger lineage. Tendercrisp is more likely in the Command lineage	A0036
Celeriac? PI 169001	Resistant	From Turkey, presumed source of resistance in UC1	Confirmed as the resistant parent of Challenger. Lai et al. (2024) concluded that this accession is a smallage, rather than a celeriac, as it was reported in the USDA list.	A0112
Celeriac, PI 176419	Resistant	From Turkey, possible source of resistance in UC1	No evidence that this accession is introgressed into Challenger	A0127
Celeriac, PI 261810	Slightly resistant	From Austria; Orton et al. indicated that it was a possible source of resistance in UC1, but greenhouse phenotyping here indicates that it is unlikely to have actually been a resistant parent.However, it could be useful for GBSas a less than fully resistant celeriac.	No evidence that this accession is introgressed into Challenger	A0146
Celeriac cv. Hegykoi, PI 320912	Susceptible	From Hungary; Orton et al. indicated that it was a possible source of resistance in UC1, but our greenhouse phenotyping indicates that it is susceptible, and consequently not the source of resistance. However, it is a reasonable choice of a susceptible celeriac.	The high SNP identity (92%) of Hegykoi and Tall Utah was surprising; we expected that it would be more similar to other celeriacs rather than to Tall Utah. This may indicate that at least some celeriacs and celery were interbred in Europe. Recently, Lai et al. (2024) reported that Hegykoi is a bona fide celeriac in their G3 group with other elite celeriacs.	A0014
Smallage, PI 181714	Resistant	Obtained by USDA’s Jack R. Harlan from a seed dealer in Damascus, Syria in 1948, (Previously, this seed was classified as a celeriac – but we’ve never seen an enlarged hypocotyl—and thought it was from Turkey, which is north of Syria). This line was included because it is the Foa race 4-resistant parent of UCD F1S3-124 (Epstein and Kaur. 2023, Plant Breeding 142:109-117), and secondarily because …		A0134
aPlants were arranged in the greenhouse in a completely randomized design with 10 plants/accession that were grown in soil infested with Foa race 2 and five plants/accession that were grown in uninfested soil. All plants grown in uninfested soil were asymptomatic.
bAfter 57 days, plants were scored ordinally: 0, asymptomatic; 1, some discoloration in the fine root vasculature but none in the main roots or crown; 2, some discoloration in the main root vasculature but none in the crown; 3, discoloration of the vasculature of <¼ of the circumference of the crown; 4, discoloration of the vasculature of >¼ of the circumference of the crown; and 5, plant dead. P…
cInformation from personal communications and the following:
Daugovish et al. 2008. Celery Production in California. University of California, Agriculture and Natural Resources; Available from: http://anrcatalog.ucanr.edu/Details.aspx?itemNo=7220. [ https://cucurbit.info/2016/05/celery/.
Orton et al. 1984.. UC1, Fusarium yellows-resistant celery breeding line. HortScience 19:594.
US patent for cv. Command (US patent US7193142B2 to Trammell & Pybas).
dMislabeled on one set of datafiles as A0381 instead of A0321 (Challenger).

## Sheet: S8
Table S8. Percent identity of genotype-by-sequencing SNP markers between pairs of 11 A. graveolens accessionsa
	Celery					Breeding line	Celeriac	Smallage
Accessions	Tall Utahb	Tendercrisp	Sabroso	Command	Challenger	UC390S	PI 169001	Hegykoi	PI 261810	PI 176419	PI 181714
Tall Utah	-	81	78	84	84	78	80	92	55	44	43
Tendercrisp		-	70	88	80	73	76	82	51	45	45
Sabroso			-	72	73	68	70	79	54	51	42
Command				-	83	78	84	84	53	46	45
Challenger					-	90	85	84	49	44	41
UC390S						-	84	78	47	41	38
PI 169001							-	80	54	43	44
Hegykoi								-	55	47	43
PI 261810									-	47	40
PI 176419										-	41
PI 181714											-
aAccessions are described in Supporting Table S7
bTall Utah 5270R Improved

## Sheet: S9
Table S9. A comparison of the DNA similarity of Challenger’s and Ventura’s BUSCOs, NLRs and PRRsa.
Category of similarity between Challenger and homologs in Ventura	Criterion for category: identity (and length of alignment), %a	Percentage in each category
		BUSCOb	NLRc	PRRd
Column1	Column2	Column3	Column4	Column5
Identical	100 (100)	53.8	49.1	49.4
Highly similar	<100>98 (98)	34.9	18.8	20.2
Somewhat similar	<98>75, (75)	1.7	10.1	4.1
Highly dissimilar	<75, (75)	8.6	22	26.1
Absent		1	0	0.2
	(Total n)	(n=1497)	(n=287)	(n=494)
aTo address whether there were fewer BUSCO genes that were dissimilar than either NLRs or PRRs, we collapsed the five categories into two with identical and highly similar in a similar category and somewhat similar, highly dissimilar and absent in a dissimilar category. A chi-square analysis of counts indicated that Ventura had significantly more dissimilar NLRs (ChiSquareLikelihood ratio = 69.6,…
bOnly complete, single copy BUSCOs (n=1497) were included.
cNLRs were required to have a, nucleotide-binding (NBS), leucine-rich repeats (LRR), i.e., NLRs included TNLs, CNLs, RNLs and NLs. NLs have an NBS-LRR but do not have an iconic 5’ domain present in either CNLs, TNLs or RNLs.
dPRRs included all the groups in Table 3 in the main manuscript.

## Sheet: S10
Table S10. NLR-Annotator’s count of the number of sensor NLRs per chromosome in cvs. Challenger and Venturaa
		No. loci per chromosome		No. fewer loci in Ventura
Chr	NLR type	Challenger	Ventura
Chr01	TIR-NB-LRR	9	9	0
	CC-NB-LRR	1	0	1
Chr02	TIR-NB-LRR	1	0	1
	CC-NB-LRR	3	3	0
Chr03	TIR-NB-LRR	2	2	0
	CC-NB-LRR	2	2	0
Chr04	TIR-NB-LRR	47	35	12
	CC-NB-LRR	10	7	3
Chr05	TIR-NB-LRR	3	3	0
	CC-NB-LRR	4	4	0
Chr06	TIR-NB-LRR	3	3	0
	CC-NB-LRR	13	10	3
Chr07	TIR-NB-LRR	4	4	0
	CC-NB-LRR	43	33	10
Chr08	TIR-NB-LRR	5	5	0
	CC-NB-LRR	1	1	0
Chr09	TIR-NB-LRR	6	6	0
	CC-NB-LRR	2	2	0
Chr10	TIR-NB-LRR	3	3	0
	CC-NB-LRR	2	2	0
Chr11	TIR-NB-LRR	36	35	1
	CC-NB-LRR	29	25	4
Total	TIR-NB-LRR	119	105	14
	CC-NB-LRR	110	89	21
aReferences. NLR-Annotator: (Steuernagel et al. 2020. The NLR-Annotator Tool Enables Annotation of the Intracellular Immune Receptor Repertoire. Plant Physiol 183:468–82). Ventura assembly: (Song et al. 2021. The celery genome sequence reveals sequential paleopolyploidizations, karyotype evolution and resistance gene reduction in Apiales. Plant Biotechnology Journal 19:731–44).

[truncated: 5 more sheets: S11, S12, S13, S14, S15]
